# Supplementary material for: The Irish Potato Famine Pathogen Phytophthora infestans Translocates the CRN8 Kinase into Host Plant Cells
Source: PLoS Pathog. 2012 Aug 23;8(8):e1002875. doi: 10.1371/journal.ppat.1002875 (PMC3426532; doi:10.1371/journal.ppat.1002875)
Supplement: Dataset S1 — Peptide spectra of CRN8 protein. Peptide spectra of all identified phosphorylated serines by Mass Spectometry in the CRN8 protein. (ZIP) [file ppat.1002875.s001.zip]

Archive with 14 entries (14 files):
- SPECTRA/2_VRLsPIFVDK.jpg
- SPECTRA/2P_KSssGLKRPDFLFALDHIcVFR.jpg
- SPECTRA/AYVNRDASR.jpg
- SPECTRA/AYVNRDSSR.jpg
- SPECTRA/DIRWsNVIK.jpg
- SPECTRA/EAAEQEsQGKGVR.jpg
- SPECTRA/FEREAAEQEsQGKGVR.jpg
- SPECTRA/KSsSGLKRPDFLFALDHIcVFR.jpg
- SPECTRA/SPECTRA NAMES.txt
- SPECTRA/Thumbs.db
- SPECTRA/TSITVPR.jpg
- SPECTRA/TSITVPREELSK.jpg
- SPECTRA/TSITVPREELSKK.jpg
- SPECTRA/VRLSPIFVDK.jpg
