# Supplementary material for: The Irish Potato Famine Pathogen Phytophthora infestans Translocates the CRN8 Kinase into Host Plant Cells
Source: PLoS Pathog. 2012 Aug 23;8(8):e1002875. doi: 10.1371/journal.ppat.1002875 (PMC3426532; doi:10.1371/journal.ppat.1002875)
Supplement: Dataset S1 — Peptide spectra of CRN8 protein. Peptide spectra of all identified phosphorylated serines by Mass Spectometry in the CRN8 protein. (ZIP) [file ppat.1002875.s001.zip › SPECTRA/SPECTRA NAMES.txt]

AYVNRDAsR	Mascot score = 	28.08	Spectrum195 scans:788,

AYVNRDsSR	Mascot score = 29.05	Spectrum265 scans:1157,
							
TsITVPREELSKK	Mascot score = 38.71	Spectrum1183 scans:2463,
								
TsITVPREELSK	Mascot score = 35.12	Spectrum1289 scans:2103,	

TsITVPR		Mascot score = 	31.31	Spectrum905 scans:2384,								
VRLsPIFVDK	Mascot score = 	37.64	Spectrum2513 scans:3525,

2_VRLsPIFVDK	Mascot score = 	47.68	Spectrum1947 scans:2664,

DIRWsNVIK	Mascot score = 	36.62	Spectrum3223 scans:4134,

FEREAAEQEsQGKGVR	Mascot score = 	43.7	Spectrum422 scans:1507,	


EAAEQEsQGKGVR	Mascot score = 	37.65	Spectrum219 scans:711,


AND NOT IN PAPER:
KSsSGLKRPDFLFALDHIcVFR(G)	Mascot score = 	41.98	Spectrum3350 scans:4404,

2P_KSssGLKRPDFLFALDHIcVFR(G)	Mascot score = 	45.13	Spectrum3571 scans:4669,	


				
