# Supplementary material for: The Irish Potato Famine Pathogen Phytophthora infestans Translocates the CRN8 Kinase into Host Plant Cells
Source: PLoS Pathog. 2012 Aug 23;8(8):e1002875. doi: 10.1371/journal.ppat.1002875 (PMC3426532; doi:10.1371/journal.ppat.1002875)
Supplement: Table S1 — List of phosphorylated peptides. List of amino acid sequences of phosphorylated peptides that were identified in multiple experiments. (XLSX) [file ppat.1002875.s005.xlsx]

## Sheet: Sheet1
						3S	AA	RD	RN
position	Peptide sequence	Variable modifications identified by spectrum	charge	Raw Ms file name (Mascot dat file)	Spectrum name	Mascot score	Mascot score	Mascot score	Mascot score
249 note A	AYVNRDAsR	s8: Phospho (+79.97)	2	md091027_4.RAW (F035796)	Spectrum195 scans:788,	28.1
249	AYVNRDsSR	s7: Phospho (+79.97)	2	md090617_rd2_rep.RAW (F035791)	Spectrum265 scans:1157,			29
474	DIRWsNVIK	s5: Phospho (+79.97)	2	md091203_8Rc.RAW (F035870)	Spectrum3223 scans:4134,			36.6
587	EAAEQEsQGKGVR	s7: Phospho (+79.97)	2	ob090223_C4.RAW (F035872)	Spectrum219 scans:711,			37.7
587	FEREAAEQEsQGKGVR	s10: Phospho (+79.97)	3	md090605_RD2.RAW (F035789)	Spectrum2271 scans:4189,			32.8
587	FEREAAEQEsQGKGVR	s10: Phospho (+79.97)	3	md090617_rd2_rep.RAW (F035791)	Spectrum421 scans:1505,			29
587	FEREAAEQEsQGKGVR	s10: Phospho (+79.97)	3	md090617_rd2_rep.RAW (F035791)	Spectrum422 scans:1507,			43.7
587	FEREAAEQEsQGKGVR	s10: Phospho (+79.97)	3	md090617_rd2_rep.RAW (F035791)	Spectrum424 scans:1509,			42.5
281	TsITVPR	s2: Phospho (+79.97)	2	md090617_smpl2.RAW (F035792)	Spectrum905 scans:2384,			31.3
281	TsITVPREELSK	s11: Phospho (+79.97)	2	md091203_8Rc.RAW (F035870)	Spectrum1494 scans:2059,			32
281	TsITVPREELSK	s2: Phospho (+79.97)	2	md091027_1.RAW (F035795)	Spectrum1285 scans:2098,			30.6
281	TsITVPREELSK	s2: Phospho (+79.97)	2	md091027_1.RAW (F035795)	Spectrum1289 scans:2103,			35.1
281	TsITVPREELSK	s2: Phospho (+79.97)	2	md090617_rd2_rep.RAW (F035791)	Spectrum1404 scans:2739,			30.2
281	TsITVPREELSK	s2: Phospho (+79.97)	2	md091009_1b.RAW (F035793)	Spectrum1798 scans:2627,			30.8
281	TsITVPREELSKK	s2: Phospho (+79.97)	2	md090617_rd2_rep.RAW (F035791)	Spectrum1180 scans:2459,			34.2
281	TsITVPREELSKK	s2: Phospho (+79.97)	2	md090617_rd2_rep.RAW (F035791)	Spectrum1183 scans:2463,			38.7
385	VRLsPIFVDK	s4: Phospho (+79.97)	2	md091113_aa.RAW (F035798)	Spectrum1832 scans:2622,		33.2
385	VRLsPIFVDK	s4: Phospho (+79.97)	2	md091113_rn.RAW (F035868)	Spectrum1947 scans:2664,				47.7
385	VRLsPIFVDK	s4: Phospho (+79.97)	2	md091113_rd.RAW (F035867)	Spectrum2039 scans:2831,			28
385	VRLsPIFVDK	s4: Phospho (+79.97)	2	md090617_rd2_rep.RAW (F035791)	Spectrum2123 scans:3646,			34.5
385	VRLsPIFVDK	s4: Phospho (+79.97)	2	md091009_1b.RAW (F035793)	Spectrum2504 scans:3514,			34.1
385	VRLsPIFVDK	s4: Phospho (+79.97)	2	md091009_1b.RAW (F035793)	Spectrum2513 scans:3525,			37.6
385	VRLsPIFVDK	s4: Phospho (+79.97)	2	md091203_8Aac.RAW (F035869)	Spectrum2602 scans:3493,		33.4
